# Supplementary material for: Using machine learning to guide targeted and locally-tailored empiric antibiotic prescribing in a children's hospital in Cambodia
Source: Wellcome Open Res. 2018 Oct 10;3:131. [Version 1] doi: 10.12688/wellcomeopenres.14847.1 (PMC6352926; doi:10.12688/wellcomeopenres.14847.1)
Supplement: Supplementary file 1 [file wellcomeopenres-3-16176-s0000.tgz]

Archive with 1 entries (1 files):
- 32801df0-8828-4e1c-b6f2-1cd1772bcb13_Supplementary_File_1.pdf
